# Supplementary material for: Protein Networks Reveal Detection Bias and Species Consistency When Analysed by Information-Theoretic Methods
Source: PLoS One. 2010 Aug 18;5(8):e12083. doi: 10.1371/journal.pone.0012083 (PMC2923596; doi:10.1371/journal.pone.0012083)
Supplement: Table S1 — Triangular matrix of information theoretic network distance between the AP-MS datasets. (0.00 MB TXT) [file pone.0012083.s003.txt]

# Supplementary Document Table S3
# Triangular matrix of information theoretic network distance between the AP-MS datasets.

"S.cerevisiae X"	"S.cerevisiae VIII"	"S.cerevisiae VI"	"S.cerevisiae IX"	"S.cerevisiae IV"	"E.coli"
"S.cerevisiae IV"	6.31					
"S.cerevisiae IX"	3.16	18.70				
"S.cerevisiae VI"	5.63	16.90	11.90			
"S.cerevisiae VIII"	3.98	13.80	9.43	3.60		
"S.cerevisiae X"	22.20	15.60	10.30	3.21	3.26	
"H.sapiens III"	26.60	25.20	7.07	2.70	3.77	4.46
