# Supplementary material for: Protein Networks Reveal Detection Bias and Species Consistency When Analysed by Information-Theoretic Methods
Source: PLoS One. 2010 Aug 18;5(8):e12083. doi: 10.1371/journal.pone.0012083 (PMC2923596; doi:10.1371/journal.pone.0012083)
Supplement: Table S2 — Triangular matrix of information theoretic network distance between the Y2H datasets. (0.00 MB TXT) [file pone.0012083.s004.txt]

# Supplementary Document Table S4
# Triangular matrix of information theoretic network distance between the Y2H datasets.

"C.jejuni"	"S.cerevisiae I"	"M.loti"	"H.sapiens II"	"S.cerevisiae III"	"P.falciparum"	"H.pylori"	"C.elegans"	"S.cerevisiae XII"	"H.sapiens I"	"S.cerevisiae II"	"T.pallidum"
"S.cerevisiae I"	5.77											
"M.loti"	11.60	2.29										
"H.sapiens II"	15.90	1.49	1.83									
"S.cerevisiae III"	19.10	0.64	1.68	2.86								
"P.falciparum"	12.00	4.21	2.27	3.71	3.82							
"H.pylori"	12.30	3.46	1.62	2.62	3.18	3.22						
"C.elegans"	17.10	1.40	1.08	1.87	1.76	2.43	2.22					
"S.cerevisiae XII"	11.50	0.83	1.32	2.18	0.95	3.71	2.41	1.38				
"H.sapiens I"	16.50	1.99	2.01	3.07	2.79	3.30	2.91	1.99	2.04			
"S.cerevisiae II"	8.24	0.78	2.40	1.99	0.91	3.77	3.81	1.61	1.14	1.92		
"T.pallidum"	21.20	4.61	7.30	10.50	8.66	7.90	8.69	7.29	8.20	7.38	6.08	
"Synechocystis"	11.90	2.31	1.13	2.07	1.54	2.57	2.14	1.07	1.37	1.87	2.51	7.50
